# Supplementary material for: A Test of Rensch’s Rule in Greater Horseshoe Bat (Rhinolophus ferrumequinum) with Female-Biased Sexual Size Dimorphism
Source: PLoS One. 2014 Jan 20;9(1):e86085. doi: 10.1371/journal.pone.0086085 (PMC3896443; doi:10.1371/journal.pone.0086085)
Supplement: Table S1 — Summary of the raw data of forearm length of Rhinolophus ferrumequinum from our data set. (XLSX) [file pone.0086085.s001.xlsx]

## Sheet: Sheet1
population	latitude	sex	forearm length
Ji'an	41.3	female	61.045
Ji'an	41.3	female	58.985
Ji'an	41.3	female	60.035
Ji'an	41.3	female	58.2167
Ji'an	41.3	female	59.1167
Ji'an	41.3	female	59.5667
Ji'an	41.3	female	58.9167
Ji'an	41.3	female	60.4433
Ji'an	41.3	female	61.54
Ji'an	41.3	female	59.3533
Ji'an	41.3	female	59.1567
Ji'an	41.3	female	59.9667
Ji'an	41.3	female	60.9333
Ji'an	41.3	female	57.1333
Ji'an	41.3	female	59.96
Ji'an	41.3	female	61.4667
Ji'an	41.3	female	59.0867
Ji'an	41.3	female	58.7733
Ji'an	41.3	female	58.4767
Ji'an	41.3	female	60.51
Ji'an	41.3	female	59.3233
Ji'an	41.3	female	59.54
Ji'an	41.3	female	59.1233
Ji'an	41.3	female	58.7267
Ji'an	41.3	female	59.1667
Ji'an	41.3	female	59.8933
Ji'an	41.3	female	58.81
Ji'an	41.3	female	58.9133
Ji'an	41.3	female	58.9933
Ji'an	41.3	female	59.5433
Ji'an	41.3	female	59.5
Ji'an	41.3	female	60.3233
Ji'an	41.3	female	58.4233
Ji'an	41.3	female	58.5133
Ji'an	41.3	female	59.2433
Ji'an	41.3	female	58.7733
Ji'an	41.3	female	59.3033
Ji'an	41.3	female	60.9333
Ji'an	41.3	female	57.5333
Ji'an	41.3	female	60.3333
Ji'an	41.3	female	59.6033
Ji'an	41.3	female	60.2867
Ji'an	41.3	female	59.8367
Ji'an	41.3	female	58.6367
Ji'an	41.3	female	59.0967
Ji'an	41.3	female	58.0733
Ji'an	41.3	female	59.43
Ji'an	41.3	female	60.1567
Ji'an	41.3	female	59.63
Ji'an	41.3	female	58.3733
Ji'an	41.3	female	59.6933
Ji'an	41.3	female	60.2333
Ji'an	41.3	female	59.52
Ji'an	41.3	female	59.2933
Ji'an	41.3	female	59.15
Ji'an	41.3	female	58.9833
Ji'an	41.3	female	58.28
Ji'an	41.3	female	58.48
Ji'an	41.3	female	61.0267
Ji'an	41.3	female	59.8867
Ji'an	41.3	female	58.0267
Ji'an	41.3	female	60.0567
Ji'an	41.3	female	60.54
Ji'an	41.3	female	59.8533
Ji'an	41.3	female	59.9333
Ji'an	41.3	female	58.02
Ji'an	41.3	female	59.7467
Ji'an	41.3	female	58.5933
Ji'an	41.3	female	59.93
Ji'an	41.3	female	60.24
Ji'an	41.3	female	59.46
Ji'an	41.3	female	61.29
Ji'an	41.3	female	60.35
Ji'an	41.3	female	58.82
Ji'an	41.3	female	58.5
Ji'an	41.3	female	60.41
Ji'an	41.3	female	59.72
Ji'an	41.3	male	59.08
Ji'an	41.3	male	58.6
Ji'an	41.3	male	59.93
Ji'an	41.3	male	58.5667
Ji'an	41.3	male	58.4067
Ji'an	41.3	male	56.6133
Ji'an	41.3	male	59.56
Ji'an	41.3	male	58.8067
Ji'an	41.3	male	57.8967
Ji'an	41.3	male	58.9867
Ji'an	41.3	male	58.5433
Ji'an	41.3	male	56.6733
Ji'an	41.3	male	59.73
Ji'an	41.3	male	58.3833
Ji'an	41.3	male	57.82
Ji'an	41.3	male	58.79
Ji'an	41.3	male	58.0067
Ji'an	41.3	male	59.55
Ji'an	41.3	male	56.8667
Ji'an	41.3	male	58.8233
Ji'an	41.3	male	60.0167
Ji'an	41.3	male	56.4767
Ji'an	41.3	male	59.23
Ji'an	41.3	male	59.1133
Ji'an	41.3	male	57.86
Ji'an	41.3	male	60.0033
Ji'an	41.3	male	59.44
Ji'an	41.3	male	53.6133
Ji'an	41.3	male	55.0967
Ji'an	41.3	male	57.0433
Ji'an	41.3	male	59.28
Luotongshan	41.49	female	57
Luotongshan	41.49	female	58
Luotongshan	41.49	female	59
Luotongshan	41.49	female	57
Luotongshan	41.49	female	60
Luotongshan	41.49	female	61
Luotongshan	41.49	male	57
Luotongshan	41.49	male	57
Luotongshan	41.49	male	59
Luotongshan	41.49	male	59
Luotongshan	41.49	male	58
Luotongshan	41.49	male	61
Yongji	43.38	female	57.39
Yongji	43.38	female	60.2
Yongji	43.38	female	59.32
Yongji	43.38	female	58.42
Yongji	43.38	female	59.91
Yongji	43.38	female	58.38
Yongji	43.38	female	58.58
Yongji	43.38	female	58.93
Yongji	43.38	female	59.8
Yongji	43.38	female	58.27
Yongji	43.38	male	58.66
Yongji	43.38	male	56.58
Yongji	43.38	male	57.12
Yongji	43.38	male	59.4
Yongji	43.38	male	56.98
Yongji	43.38	male	60.47
Yongji	43.38	male	59.95
Yongji	43.38	male	58.65
Yongji	43.38	male	59.68
Yongji	43.38	male	57.03
Yongji	43.38	male	57.71
Yongji	43.38	male	57.6
An'shan	41.21	female	60.43
An'shan	41.21	female	60.69
An'shan	41.21	female	58.54
An'shan	41.21	female	60.47
An'shan	41.21	female	59.52
An'shan	41.21	male	60.37
An'shan	41.21	male	59.59
An'shan	41.21	male	59.79
An'shan	41.21	male	56.96
An'shan	41.21	male	56.83
Jinning	24.29	female	62.5
Jinning	24.29	female	63
Jinning	24.29	female	62
Jinning	24.29	female	61
Jinning	24.29	female	60
Jinning	24.29	female	61
Jinning	24.29	female	63.5
Jinning	24.29	female	61
Jinning	24.29	female	62
Jinning	24.29	female	61
Jinning	24.29	female	61
Jinning	24.29	female	55
Jinning	24.29	male	60
Jinning	24.29	male	61
Jinning	24.29	male	57
Jinning	24.29	male	62
Jinning	24.29	male	60
Jinning	24.29	male	59
Jinning	24.29	male	59
Jinning	24.29	male	59
Jinning	24.29	male	59
Jinning	24.29	male	61
Jinning	24.29	male	61
Jinning	24.29	male	61
Jinning	24.29	male	61.5
Jinning	24.29	male	61
Jinning	24.29	male	62
Jinning	24.29	male	62
Dali	26.31	female	60
Dali	26.31	female	62.5
Dali	26.31	female	65
Dali	26.31	female	56
Dali	26.31	male	61
Dali	26.31	male	61.5
Dali	26.31	male	61
Dali	26.31	male	60
Zibo	36.16	female	58.7
Zibo	36.16	female	58.59
Zibo	36.16	female	58.63
Zibo	36.16	female	59.98
Zibo	36.16	female	57.42
Zibo	36.16	female	59.32
Zibo	36.16	female	55.95
Zibo	36.16	female	56.81
Zibo	36.16	female	57.37
Zibo	36.16	female	60.37
Zibo	36.16	female	58.42
Zibo	36.16	male	55.92
Zibo	36.16	male	59.07
Zibo	36.16	male	57.74
Zibo	36.16	male	57.21
Zibo	36.16	male	59.09
Zibo	36.16	male	57.38
Zibo	36.16	male	56.52
Zibo	36.16	male	58.63
Zibo	36.16	male	59.64
Zibo	36.16	male	58.81
Zibo	36.16	male	57.01
Zibo	36.16	male	58.43
Baoji	35.02	female	60.4
Baoji	35.02	female	60.13
Baoji	35.02	female	59.49
Baoji	35.02	female	59.2
Baoji	35.02	female	62.78
Baoji	35.02	female	60.33
Baoji	35.02	female	59.08
Baoji	35.02	female	59.82
Baoji	35.02	female	59.18
Baoji	35.02	female	56.93
Baoji	35.02	female	61.43
Baoji	35.02	female	58.48
Baoji	35.02	female	59.19
Baoji	35.02	female	58.57
Baoji	35.02	female	59.52
Baoji	35.02	female	60.39
Baoji	35.02	female	57.63
Baoji	35.02	female	58.48
Baoji	35.02	female	59.69
Baoji	35.02	female	55.74
Baoji	35.02	female	60.14
Baoji	35.02	female	57.82
Baoji	35.02	female	59.24
Baoji	35.02	female	59.89
Baoji	35.02	female	60.745
Baoji	35.02	female	57.345
Baoji	35.02	female	63.265
Baoji	35.02	female	60.285
Baoji	35.02	female	59.19
Baoji	35.02	female	60.735
Baoji	35.02	female	59.79
Baoji	35.02	female	59.095
Baoji	35.02	male	59.61
Baoji	35.02	male	60.1
Baoji	35.02	male	58.32
Baoji	35.02	male	61.45
Baoji	35.02	male	59.97
Baoji	35.02	male	55.39
Baoji	35.02	male	58.96
Baoji	35.02	male	60.16
Baoji	35.02	male	58.99
Baoji	35.02	male	58.38
Baoji	35.02	male	57.28
Baoji	35.02	male	59.08
Baoji	35.02	male	58.33
Baoji	35.02	male	59.72
Baoji	35.02	male	59.8
Baoji	35.02	male	59.24
Baoji	35.02	male	60.34
Xi'an	34.04	female	57.91
Xi'an	34.04	female	56.495
Xi'an	34.04	female	58.44
Xi'an	34.04	female	58.595
Xi'an	34.04	female	57.1367
Xi'an	34.04	female	59.1
Xi'an	34.04	female	59.7767
Xi'an	34.04	female	61.09
Xi'an	34.04	female	60.2633
Xi'an	34.04	female	57.78
Xi'an	34.04	female	60.8467
Xi'an	34.04	female	59.6567
Xi'an	34.04	female	62.3233
Xi'an	34.04	female	60.5933
Xi'an	34.04	female	57.4767
Xi'an	34.04	male	57.38
Xi'an	34.04	male	56.28
Xi'an	34.04	male	55.53
Xi'an	34.04	male	58.7233
Xi'an	34.04	male	61.7333
Xi'an	34.04	male	59.56
Shangluo	33.35	female	60.9
Shangluo	33.35	female	61.2
Shangluo	33.35	female	61.85
Shangluo	33.35	female	60
Shangluo	33.35	female	61
Shangluo	33.35	female	60.1
Shangluo	33.35	female	59.8
Shangluo	33.35	male	60.3
Shangluo	33.35	male	58.98
Shangluo	33.35	male	56.78
Shangluo	33.35	male	59.97
Shangluo	33.35	male	58.55
Shangluo	33.35	male	58
Shangluo	33.35	male	61
Shangluo	33.35	male	60.4
Nanyang	32.23	female	60.425
Nanyang	32.23	female	59.475
Nanyang	32.23	female	59.035
Nanyang	32.23	female	61.345
Nanyang	32.23	female	59.785
Nanyang	32.23	female	58.69
Nanyang	32.23	female	59.145
Nanyang	32.23	female	59.405
Nanyang	32.23	female	58.51
Nanyang	32.23	female	59.79
Nanyang	32.23	female	60.21
Nanyang	32.23	female	60.635
Nanyang	32.23	female	60.63
Nanyang	32.23	female	58.395
Nanyang	32.23	female	59.34
Nanyang	32.23	female	60.435
Nanyang	32.23	female	59.29
Nanyang	32.23	female	58.62
Nanyang	32.23	female	58.75
Nanyang	32.23	female	59.78
Nanyang	32.23	female	57.7
Nanyang	32.23	female	59.59
Nanyang	32.23	male	56.405
Nanyang	32.23	male	58.24
Nanyang	32.23	male	60.47
Nanyang	32.23	male	56.45
Nanyang	32.23	male	61
Nanyang	32.23	male	55.39
Nanyang	32.23	male	59.35
Tianshui	34.2	female	58.44
Tianshui	34.2	female	59.93
Tianshui	34.2	female	58.75
Tianshui	34.2	female	60
Tianshui	34.2	female	60
Tianshui	34.2	female	58.57
Tianshui	34.2	female	59.5675
Tianshui	34.2	female	58.595
Tianshui	34.2	male	58.56
Tianshui	34.2	male	57.38
Tianshui	34.2	male	57.64
Tianshui	34.2	male	59.33
Tianshui	34.2	male	59.74
Tianshui	34.2	male	59.12
Tianshui	34.2	male	58.8
Tianshui	34.2	male	57.6
Tianshui	34.2	male	54.9275
Tianshui	34.2	male	54.805
Tianshui	34.2	male	54.8375
Beijing	39.42	female	59.18
Beijing	39.42	female	60.36
Beijing	39.42	female	59
Beijing	39.42	female	60.58
Beijing	39.42	female	60.02
Beijing	39.42	female	61
Beijing	39.42	female	59
Beijing	39.42	male	59.28
Beijing	39.42	male	59.74
Beijing	39.42	male	60
Beijing	39.42	male	57.1
Beijing	39.42	male	59.2
Beijing	39.42	male	59
